# Supplementary material for: Treatment of Cesarean Scar Ectopic Pregnancy in China with Uterine Artery Embolization—A Systematic Review and Meta-Analysis
Source: J Clin Med. 2022 Dec 13;11(24):7393. doi: 10.3390/jcm11247393 (PMC9783593; doi:10.3390/jcm11247393)
Supplement: Supplementary file 1 [file jcm-11-07393-s001.zip]

Archive with 1 entries (1 files):
- jcm-2015758-supplementary.pdf
